# Supplementary material for: Beyond the Low Frequency Fluctuations: Morning and Evening Differences in Human Brain
Source: Front Hum Neurosci. 2019 Aug 27;13:288. doi: 10.3389/fnhum.2019.00288 (PMC6718916; doi:10.3389/fnhum.2019.00288)
Supplement: Supplementary file 1 [file Data_Sheet_1.ZIP]

Archive with 2 entries (2 files):
- Table 1.docx
- Table 2.docx
